# Supplementary material for: Nipah Virus Infection Generates Ordered Structures in Cellulo
Source: Viruses. 2022 Jul 12;14(7):1523. doi: 10.3390/v14071523 (PMC9317923; doi:10.3390/v14071523)
Supplement: Supplementary file 1 [file viruses-14-01523-s001.zip]

Archive with 4 entries (4 files):
- NiV M movie HR.mov
- NiV N movie 3D.mp4
- NiV P protein movie 3D.mov
- viruses-1685518-supplementary.pdf
